# Supplementary material for: Integrative structural analysis of NF45–NF90 heterodimers reveals architectural rearrangements and oligomerization on binding dsRNA
Source: Nucleic Acids Res. 2025 Mar 28;53(6):gkaf204. doi: 10.1093/nar/gkaf204 (PMC11952958; doi:10.1093/nar/gkaf204)
Supplement: gkaf204_Supplemental_Files [file gkaf204_supplemental_files.zip]

Archive with 2 entries (2 files):
- SupplementaryTable_3_qCLMS_14.03.2023_withLegend.xlsx
- Supplementary_tables1-2_and_figures_1-5.pdf
